# Supplementary material for: Enhanced Energy Density for P-Doped Hierarchically Porous Carbon-Based Symmetric Supercapacitor with High Operation Potential in Aqueous H2SO4 Electrolyte
Source: Nanomaterials (Basel). 2021 Oct 25;11(11):2838. doi: 10.3390/nano11112838 (PMC8624919; doi:10.3390/nano11112838)
Supplement: Supplementary file 1 [file nanomaterials-11-02838-s001.zip]

Archive with 1 entries (1 files):
- nanomaterials-1388851-supplementary.pdf
